# Supplementary material for: The Influence of Hydrodynamic Conditions in a Laboratory-Scale Bioreactor on Pseudomonas aeruginosa Metabolite Production
Source: Microorganisms. 2022 Dec 29;11(1):88. doi: 10.3390/microorganisms11010088 (PMC9866481; doi:10.3390/microorganisms11010088)
Supplement: Supplementary file 1 [file microorganisms-11-00088-s001.zip]

Archive with 1 entries (1 files):
- microorganisms-2095449-supplementary.pdf
